# Supplementary material for: A Smart Multi-Sensor Device to Detect Distress in Swimmers
Source: Sensors (Basel). 2022 Jan 29;22(3):1059. doi: 10.3390/s22031059 (PMC8839118; doi:10.3390/s22031059)
Supplement: Supplementary file 1 [file sensors-22-01059-s001.zip]

Archive with 1 entries (1 files):
- sensors-1493595-supplementary.mp4
